# Supplementary material for: Dataset on interactors of the Arabidopsis thaliana Plant Natriuretic Peptide (AtPNP-A) determined by mass spectrometry
Source: Data Brief. 2020 Apr 22;30:105606. doi: 10.1016/j.dib.2020.105606 (PMC7210391; doi:10.1016/j.dib.2020.105606)
Supplement: Supplementary file 1 [file mmc1.xml]

<?xml version="1.0" encoding="utf-8" standalone="no"?>
<data>
  <datasets>
    <author>i.turek@latrobe.edu.au</author>
    <type>1</type>
    <dataset>
      <name>LC-MS/MS identification of interactors of the plant natriuretic peptide, AtPNP-A</name>
      <caption />
      <description>Interactors of the Arabidopsis thaliana plant natriuretic peptide, termed AtPNP-A, present in leaf mesophyll cell protoplasts have been identified with affinity-based capturing followed by mass spectrometry.</description>
      <filetype>
        <name />
      </filetype>
      <filesize />
      <source>0</source>
      <sourcename>Original Data</sourcename>
      <access>
        <type>1</type>
        <name>Data available in data repository</name>
        <reponame>ProteomeXchange Consortium</reponame>
        <PersistentId />
        <deeplinkurl>http://www.ebi.ac.uk/pride/archive/projects/PXD017925</deeplinkurl>
      </access>
    </dataset>
  </datasets>
</data>
