# Supplementary material for: Dataset on interactors of the Arabidopsis thaliana Plant Natriuretic Peptide (AtPNP-A) determined by mass spectrometry
Source: Data Brief. 2020 Apr 22;30:105606. doi: 10.1016/j.dib.2020.105606 (PMC7210391; doi:10.1016/j.dib.2020.105606)
Supplement: Supplementary file 2 [file mmc2.xlsx]

## Sheet: Supplementary Table 1
		pAtPNP-A												pAtPNP-A + CL												Negative control
		Pep - BR1				Pep - BR2				Pep - BR3				Pep_CL - BR1				Pep_CL - BR2				Pep_CL - BR3				Ctrl_CL - BR1				Ctrl_CL - BR2				Ctrl_CL - BR3				ANOVA test	Quantitative profile
Accession Number (TAIR)	Protein name	Number of unique exclusive peptides	% Coverage	Ident. Probability	Exclusive unique spectrum count	Number of unique exclusive peptides	% Coverage	Ident. Probability	Exclusive unique spectrum count	Number of unique exclusive peptides	% Coverage	Ident. Probability	Exclusive unique spectrum count	Number of unique exclusive peptides	% Coverage	Ident. Probability	Exclusive unique spectrum count	Number of unique exclusive peptides	% Coverage	Ident. Probability	Exclusive unique spectrum count	Number of unique exclusive peptides	% Coverage	Ident. Probability	Exclusive unique spectrum count	Number of unique exclusive peptides	% Coverage	Ident. Probability	Exclusive unique spectrum count	Number of unique exclusive peptides	% Coverage	Ident. Probability	Exclusive unique spectrum count	Number of unique exclusive peptides	% Coverage	Ident. Probability	Exclusive unique spectrum count
AT3G25860.1	2-oxoacid dehydrogenases acyl transferase family protein (LTA2)	3	0.0875	1	3	5	0.146	1	5	4	0.125	1	4																									< 0.00010	AtPNP-A high, AtPNP-A + CL low, Negative Control low
AT3G56940.1	Dicarboxylate diiron protein, putative (Crd1)	2	0.0685	1	2	3	0.0929	1	3	2	0.0587	1	2																									< 0.00010	AtPNP-A high, AtPNP-A + CL low, Negative Control low
AT1G04480.1,AT2G33370.1,AT3G04400.1,AT3G04400.2	Ribosomal protein L14p/L23e family protein	1	0.0714	0.955	1	2	0.129	0.999	2	1	0.0714	0.994	1																									< 0.00010	AtPNP-A high, AtPNP-A + CL low, Negative Control low
AT1G12900.1,AT1G12900.3,AT1G12900.4	Glyceraldehyde 3-phosphate dehydrogenase A subunit 2 (GAPA-2)	1	0.346	1	1	3	0.366	1	3	3	0.311	1	3	3	0.353	1	3	2	0.286	1	2	2	0.246	1	2													< 0.00010	AtPNP-A high, AtPNP-A + CL high, Negative Control low
AT3G14415.1,AT3G14415.2,AT3G14415.3	Aldolase-type TIM barrel family protein	2	0.226	1	2	1	0.234	0.755	1	1	0.136	0.881	1	1	0.253	1	1	1	0.207	0.977	1	1	0.163	0.951	1													0.00011	AtPNP-A high, AtPNP-A + CL high, Negative Control low
AT2G43030.1	Ribosomal protein L3 family protein	2	0.0849	1	2	3	0.148	1	3	3	0.137	1	3	1	0.0221	0.999	1																					0.00011	AtPNP-A high, AtPNP-A + CL low, Negative Control low
AT2G07698.1	ATPase, F1 complex, alpha subunit protein	1	0.0245	0.965	1	3	0.0541	1	3	3	0.0541	1	3	4	0.0631	1	4	2	0.0489	1	2	3	0.0631	1	3													0.00024	AtPNP-A high, AtPNP-A + CL high, Negative Control low
AT2G40100.1	Light harvesting complex photosystem II (LHCB4.3)	1	0.0616	0.965	1	2	0.0942	1	2	2	0.0942	1	2	1	0.0616	0.649	1	1	0.0688	0.866	1	1	0.0688	0.95	1													0.00027	AtPNP-A high, AtPNP-A + CL high, Negative Control low
AT3G14420.1,AT3G14420.2,AT3G14420.4,AT3G14420.5,AT3G14420.6	Aldolase-type TIM barrel family protein	8	0.248	1	9	8	0.264	1	11	7	0.196	1	11	11	0.343	1	12	9	0.272	1	10	8	0.232	1	11					1	0.049	0.982	1					0.00031	AtPNP-A high, AtPNP-A + CL high, Negative Control low
AT5G27850.1	Ribosomal protein L18e/L15 superfamily protein	1	0.0588	0.965	1	1	0.0588	1	1	2	0.155	1	2																									0.00041	AtPNP-A high, AtPNP-A + CL low, Negative Control low
AT3G54890.1,AT3G54890.4	Photosystem I light harvesting complex gene 1 (LHCA1)	6	0.112	1	7	5	0.116	1	7	5	0.104	1	6	4	0.112	1	5	6	0.116	1	7	3	0.0996	1	4													0.00053	AtPNP-A high, AtPNP-A + CL high, Negative Control low
ATCG00130.1	ATPase, F0 complex, subunit B/B', bacterial/chloroplast (ATPF)	6	0.386	1	6	5	0.332	1	6	6	0.332	1	6	4	0.266	1	4	3	0.196	1	3	4	0.266	1	4													0.00066	AtPNP-A high, AtPNP-A + CL high, Negative Control low
AT3G04840.1	Ribosomal protein S3Ae	2	0.0916	1	2	4	0.187	1	4	5	0.26	1	5	1	0.0534	0.967	1																					0.001	AtPNP-A high, AtPNP-A + CL low, Negative Control low
AT5G50920.1	CLPC homologue 1 (CLPC)	7	0.0775	1	7	14	0.196	1	14	9	0.0904	1	9	7	0.0764	1	7	2	0.0258	1	2	6	0.0624	1	6	2	0.0506	1	2									0.0013	AtPNP-A high, AtPNP-A + CL high, Negative Control low
AT2G36160.1	Ribosomal protein S11 family protein	2	0.16	1	2	4	0.373	1	4	4	0.373	1	4	1	0.0733	0.967	1					1	0.0733	0.981	1													0.0014	AtPNP-A high, AtPNP-A + CL low, Negative Control low
AT2G30490.1	Cinnamate-4-hydroxylase (ATC4H)	1	0.0198	0.999	1	2	0.0535	1	2	2	0.0535	1	2																									0.0018	AtPNP-A high, AtPNP-A + CL low, Negative Control low
AT4G00100.1	Ribosomal protein S13A (RPS13)	3	0.245	1	3	4	0.364	1	4	2	0.166	1	2																									0.0018	AtPNP-A high, AtPNP-A + CL low, Negative Control low
AT5G02870.1	Ribosomal protein L4/L1 family	2	0.0442	1	2	4	0.135	1	4	3	0.0885	1	3																									0.002	AtPNP-A high, AtPNP-A + CL low, Negative Control low
AT2G31610.1	Ribosomal protein S3 family protein	1	0.032	0.748	1	3	0.156	1	3	4	0.164	1	4																									0.0022	AtPNP-A high, AtPNP-A + CL low, Negative Control low
AT2G41840.1	Ribosomal protein S5 family protein	3	0.151	1	3	5	0.239	1	5	2	0.0877	1	2																									0.0023	AtPNP-A high, AtPNP-A + CL low, Negative Control low
AT2G17360.1,AT5G07090.1,AT5G07090.2,AT5G58420.1	Ribosomal protein S4 (RPS4A) family protein	4	0.142	1	4	3	0.138	1	3	4	0.192	1	4																									0.0029	AtPNP-A high, AtPNP-A + CL low, Negative Control low
AT3G46780.1	Plastid transcriptionally active 16 (PTAC16)	8	0.2	1	8	8	0.235	1	8	8	0.235	1	8	7	0.169	1	7	4	0.106	1	4	7	0.163	1	7													0.003	AtPNP-A high, AtPNP-A + CL high, Negative Control low
AT3G44890.1	Ribosomal protein L9 (RPL9)	3	0.188	1	3	3	0.188	1	3	2	0.0914	1	2	1	0.0508	0.928	1																					0.003	AtPNP-A high, AtPNP-A + CL low, Negative Control low
AT1G67430.1,AT1G67430.2	Ribosomal protein L22p/L17e family protein	2	0.109	1	2	5	0.234	1	5	5	0.234	1	6	1	0.0571	0.712	1																					0.003	AtPNP-A high, AtPNP-A + CL low, Negative Control low
AT3G02360.1,AT3G02360.2	6-phosphogluconate dehydrogenase family protein	1	0.0309	0.965	1	4	0.0947	1	4	2	0.0514	1	2																									0.0032	AtPNP-A high, AtPNP-A + CL low, Negative Control low
AT1G06950.1	Translocon at the inner envelope membrane of chloroplasts 110 (TIC110)	4	0.0502	1	4	3	0.0394	1	3	4	0.0561	1	4	1	0.0128	0.967	1																					0.0038	AtPNP-A high, AtPNP-A + CL low, Negative Control low
ATCG00800.1	Structural constituent of ribosome	2	0.101	1	2	4	0.197	1	4	2	0.101	1	2	1	0.0505	0.934	1	1	0.0505	0.977	1	1	0.0505	0.981	1													0.0041	AtPNP-A high, AtPNP-A + CL high, Negative Control low
AT5G09810.1	Actin 7 (ACT7)					2	0.228	1	3	1	0.175	0.995	1	1	0.204	0.967	1	1	0.0769	0.976	1	1	0.133	0.852	1													0.0047	AtPNP-A high, AtPNP-A + CL high, Negative Control low
AT5G17920.1,AT5G17920.2	Cobalamin-independent synthase family protein (ATMS1)	11	0.156	1	11	14	0.224	1	15	12	0.167	1	12	11	0.153	1	11	2	0.0392	1	2	6	0.0941	1	6													0.0049	AtPNP-A high, AtPNP-A + CL high, Negative Control low
AT2G47730.1	Glutathione S-transferase phi 8 (GST6)					1	0.0684	1	1					2	0.0913	1	2	2	0.0913	1	2	1	0.0304	1	1													0.0054	AtPNP-A low, AtPNP-A + CL high, Negative Control low
AT3G45140.1	Lipoxygenase 2 (LOX2)	7	0.0859	1	7	10	0.18	1	10	8	0.108	1	8	6	0.0759	1	6	2	0.0346	1	2	3	0.0368	1	3													0.0064	AtPNP-A high, AtPNP-A + CL high, Negative Control low
AT4G37930.1	Serine transhydroxymethyltransferase 1 (SHM1)	1	0.0232	0.965	1	4	0.143	1	4	1	0.0232	0.969	1	9	0.186	1	9	3	0.0658	1	3	4	0.0754	1	4													0.0074	AtPNP-A low, AtPNP-A + CL high, Negative Control low
AT1G07770.1,AT1G07770.2,AT5G59850.1	Ribosomal protein S15A (RPS15A)	2	0.177	1	2	3	0.238	1	3	2	0.169	1	2	1	0.0692	0.924	1																					0.0078	AtPNP-A high, AtPNP-A + CL low, Negative Control low
ATCG00480.1	ATP synthase subunit beta (ATPB)	17	0.452	1	18	12	0.365	1	14	12	0.323	1	14	13	0.323	1	13	6	0.163	1	6	7	0.189	1	8													0.0083	AtPNP-A high, AtPNP-A + CL high, Negative Control low
AT1G49240.1,AT3G18780.2	Actin 8 (ACT8)	6	0.204	1	6	7	0.233	1	7	7	0.21	1	7	6	0.156	1	6	1	0.0292	0.724	1	5	0.133	1	5													0.0089	AtPNP-A high, AtPNP-A + CL high, Negative Control low
AT1G56070.1	Ribosomal protein S5/Elongation factor G/III/V family protein (LOS1)	1	0.019	0.999	1	1	0.019	0.722	1	2	0.0344	1	2									1	0.019	0.901	1													0.011	AtPNP-A high, AtPNP-A + CL low, Negative Control low
AT3G08940.2	Light harvesting complex photosystem II ( LHCB4.2)	8	0.314	1	9	7	0.251	1	7	7	0.251	1	7	7	0.251	1	7	4	0.171	1	4	5	0.202	1	5	2	0.0836	1	2									0.011	AtPNP-A high, AtPNP-A + CL high, Negative Control low
AT2G37270.1,AT2G37270.2,AT3G11940.1,AT3G11940.2	Ribosomal protein 5B (RPS5B)	2	0.126	1	2	4	0.227	1	4	3	0.155	1	3	1	0.0531	0.944	1																					0.016	AtPNP-A high, AtPNP-A + CL low, Negative Control low
AT1G54270.1,AT1G72730.1,AT3G13920.1,AT3G13920.2,AT3G13920.3	Eukaryotic translation initiation factor (EIF4A-2)	4	0.124	1	4	4	0.117	1	4	4	0.141	1	4	3	0.085	1	3					3	0.0971	1	3													0.016	AtPNP-A high, AtPNP-A + CL high, Negative Control low
AT3G12780.1	Phosphoglycerate kinase 1 (PGK1)	10	0.297	1	10	9	0.258	1	9	8	0.218	1	8	8	0.229	1	8	2	0.0541	1	2	4	0.125	1	4													0.017	AtPNP-A high, AtPNP-A + CL high, Negative Control low
AT2G01250.1	Ribosomal protein L30/L7 family protein	1	0.0248	0.696	1	3	0.198	1	3	2	0.0744	1	2																									0.017	AtPNP-A high, AtPNP-A + CL low, Negative Control low
AT5G10360.1	Ribosomal protein S6e (RPS6B)	1	0.0442	0.816	1	4	0.233	1	4	1	0.0442	0.999	1																									0.017	AtPNP-A high, AtPNP-A + CL low, Negative Control low
ATCG00830.1,ATCG01310.1	Ribosomal protein L2 (RPL2.1)	3	0.153	1	3	2	0.113	1	3	2	0.124	1	3	1	0.062	0.967	1					1	0.062	0.91	1													0.017	AtPNP-A high, AtPNP-A + CL low, Negative Control low
AT4G35090.1	Catalase 2 (CAT2)	3	0.065	1	3	1	0.0224	1	1	1	0.0224	0.999	1	3	0.065	1	3	2	0.0508	1	2	3	0.065	1	3													0.02	AtPNP-A low, AtPNP-A + CL high, Negative Control low
AT3G04120.1	Glyceraldehyde-3-phosphate dehydrogenase C subunit 1 (GAPC)	11	0.367	1	12	13	0.494	1	19	7	0.243	1	9	11	0.325	1	13	7	0.225	1	7	5	0.145	1	5					1	0.0325	0.982	1					0.021	AtPNP-A high, AtPNP-A + CL high, Negative Control low
AT1G71500.1	Rieske (2Fe-2S) domain-containing protein	2	0.105	1	2	4	0.188	1	4	4	0.188	1	4	3	0.157	1	3	2	0.108	1	2	3	0.139	1	3													0.024	AtPNP-A high, AtPNP-A + CL high, Negative Control low
AT3G08580.1,AT3G08580.2	ADP/ATP carrier 1 (AAC1)	5	0.139	1	5	13	0.294	1	17	11	0.286	1	14	5	0.139	1	6	8	0.21	1	9	7	0.178	1	9													0.025	AtPNP-A high, AtPNP-A + CL high, Negative Control low
AT4G20360.1	RAB GTPase homolog E1B (RABE1b)	7	0.233	1	9	11	0.332	1	13	9	0.258	1	10	7	0.208	1	9	3	0.0819	1	3	5	0.13	1	6	1	0.0231	0.989	1									0.025	AtPNP-A high, AtPNP-A + CL high, Negative Control low
AT5G19760.1	Mitochondrial substrate carrier family protein	5	0.195	1	5	5	0.215	1	6	3	0.107	1	4	4	0.164	1	4					2	0.0671	1	2													0.029	AtPNP-A high, AtPNP-A + CL high, Negative Control low
AT4G30190.1	H(+)-ATPase 2 (AHA2)	1	0.0084	0.646	1	3	0.0454	1	3	4	0.057	1	4									1	0.0095	0.92	1													0.031	AtPNP-A high, AtPNP-A + CL low, Negative Control low
AT4G35250.1	NAD(P)-binding Rossmann-fold superfamily protein	2	0.0709	1	2	5	0.137	1	6	2	0.0709	1	3	2	0.0709	1	2					1	0.0278	0.981	1													0.033	AtPNP-A high, AtPNP-A + CL high, Negative Control low
AT5G14780.1	Formate dehydrogenase (FDH)	3	0.0729	1	3	5	0.201	1	5	4	0.135	1	5	3	0.0729	1	3	1	0.0234	1	1	6	0.138	1	6													0.034	AtPNP-A high, AtPNP-A + CL high, Negative Control low
AT5G02500.1	Heat shock cognate protein 70-1 (HSC70)	4	0.0783	1	4	4	0.0691	1	4	5	0.0891	1	5	2	0.0353	1	2					2	0.0323	1	2													0.034	AtPNP-A high, AtPNP-A + CL high, Negative Control low
AT1G48030.1,AT1G48030.2	Mitochondrial lipoamide dehydrogenase 1 (mtLPD1)	4	0.0927	1	4	5	0.14	1	6	5	0.112	1	5	3	0.0671	1	3					3	0.071	1	3													0.035	AtPNP-A high, AtPNP-A + CL high, Negative Control low
AT2G21660.1	Cold, circadian rhythm, and rna binding 2 (GRP7)	2	0.119	1	2	2	0.176	0.999	2	1	0.0568	1	1	2	0.119	1	2	1	0.0568	0.853	1	2	0.17	1	2													0.036	AtPNP-A high, AtPNP-A + CL high, Negative Control low
ATCG00380.1	Chloroplast ribosomal protein S4 (RPS1)	2	0.124	1	2	1	0.0697	0.999	1	1	0.0348	0.73	1																									0.039	AtPNP-A high, AtPNP-A + CL low, Negative Control low
AT2G39730.1	Rubisco activase (RCA)	20	0.5	1	26	25	0.58	1	39	23	0.519	1	32	21	0.5	1	29	11	0.266	1	14	16	0.321	1	19					5	0.112	1	6	4	0.118	1	5	0.04	AtPNP-A high, AtPNP-A + CL low, Negative Control low
AT3G60750.1,AT3G60750.2	Transketolase	17	0.309	1	19	12	0.219	1	13	12	0.202	1	13	17	0.3	1	18	6	0.117	1	6	8	0.131	1	10	1	0.0162	0.989	1									0.04	AtPNP-A high, AtPNP-A + CL high, Negative Control low
ATCG00150.1	ATPase, F0 complex, subunit A protein (ATPI)	1	0.0321	0.999	1	2	0.0321	0.999	2	1	0.0321	0.735	1	1	0.0321	0.999	1					1	0.0321	0.989	1													0.046	AtPNP-A high, AtPNP-A + CL high, Negative Control low

## Sheet: Spectrum Count Report
				AtPNP-A			AtPNP-A + CL				Negative Control		AtPNP-A			AtPNP-A + CL			Negative Control
				Quantitative Value (Normalized Total Spectra)	Quantitative Value (Normalized Total Spectra)	Quantitative Value (Normalized Total Spectra)	Quantitative Value (Normalized Total Spectra)	Quantitative Value (Normalized Total Spectra)	Quantitative Value (Normalized Total Spectra)	Quantitative Value (Normalized Total Spectra)	Quantitative Value (Normalized Total Spectra)	Quantitative Value (Normalized Total Spectra)	Protein Identification Probability	Protein Identification Probability	Protein Identification Probability	Protein Identification Probability	Protein Identification Probability	Protein Identification Probability	Protein Identification Probability	Protein Identification Probability	Protein Identification Probability
Identified Proteins (144)	Accession Number	ANOVA Test (p-value): (p < 0.05)	Quantitative Profile	Pep - BR1	Pep - BR2	Pep - BR3	Pep_CL - BR1	Pep_CL - BR2	Pep_CL - BR3	Ctrl_CL - BR1	Ctrl_CL - BR2	Ctrl_CL - BR3	Pep - BR1	Pep - BR2	Pep - BR3	Pep_CL - BR1	Pep_CL - BR2	Pep_CL - BR3	Ctrl_CL - BR1	Ctrl_CL - BR2	Ctrl_CL - BR3
| Symbols: RCA | rubisco activase | chr2:16570951-16573345 REVERSE LENGTH=474	AT2G39730.1	0.04	AtPNP-A high, AtPNP-A + CL low, Negative Control low	49.209	100.61	96.411	58.93	35.114	56.639	17.133	34.267	36.569	1	1	1	1	1	1	1	1	1
| Symbols: ATPA | ATP synthase subunit alpha | chrC:9938-11461 REVERSE LENGTH=507	ATCG00120.1	0.49	[]	28.449	67.23	78.155	33.557	43.59	47.199	39.978	56.073	44.696	1	1	1	1	1	1	1	1	1
| Symbols: CAB3, AB180, LHCB1.2 | chlorophyll A/B binding protein 3 | chr1:10472443-10473246 REVERSE LENGTH=267	AT1G29910.1 (+3)	0.46	[]	39.982	41.006	35.94	34.376	54.488	47.199	57.111	37.382	48.759	0.96	1	0.97	0.97	0.98	0.98	0.99	0.98	0.98
| Symbols: LHCB5 | light harvesting complex of photosystem II 5 | chr4:6408200-6409496 FORWARD LENGTH=280	AT4G10340.1	0.69	[]	46.133	46.25	38.222	36.013	32.693	33.039	62.822	18.691	28.443	1	1	1	1	1	1	1	1	1
| Symbols: GAPB | glyceraldehyde-3-phosphate dehydrogenase B subunit | chr1:16127552-16129584 FORWARD LENGTH=447	AT1G42970.1	0.69	[]	27.68	29.085	43.927	32.739	35.114	35.871	22.844	49.842	48.759	1	1	1	1	1	1	1	1	1
| Symbols: GAPA, GAPA-1 | glyceraldehyde 3-phosphate dehydrogenase A subunit | chr3:9795226-9796848 FORWARD LENGTH=396	AT3G26650.1	0.57	[]	29.218	39.575	38.792	29.465	35.114	28.32	17.133	49.842	0	1	1	1	1	1	1	0.99	1	0
| Symbols: GAPA-2 | glyceraldehyde 3-phosphate dehydrogenase A subunit 2 | chr1:4392634-4394283 REVERSE LENGTH=399	AT1G12900.1 (+2)	< 0.00010	AtPNP-A high, AtPNP-A + CL high, Negative Control low	26.142	39.575	34.799	30.283	31.482	28.32	0	0	0	1	1	1	1	1	1	0	0	0
| Symbols: LHCA3 | photosystem I light harvesting complex gene 3 | chr1:22700152-22701149 FORWARD LENGTH=273	AT1G61520.1 (+2)	0.17	[]	18.453	51.019	26.812	22.099	27.849	12.272	0	18.691	12.19	1	1	1	1	1	1	0	1	1
| Symbols: LHCB6, CP24 | light harvesting complex photosystem II subunit 6 | chr1:5446685-5447676 REVERSE LENGTH=258	AT1G15820.1	0.52	[]	19.991	22.887	41.074	20.462	19.373	31.152	22.844	21.806	16.253	1	1	1	1	1	1	1	1	1
| Symbols: RBCL | ribulose-bisphosphate carboxylases | chrC:54958-56397 FORWARD LENGTH=479	ATCG00490.1	0.17	[]	22.298	19.549	20.537	27.828	69.018	38.703	5.7111	31.152	32.506	1	1	1	1	1	1	1	1	1
| Symbols: LHCB2.2, LHCB2 | photosystem II light harvesting complex gene 2.2 | chr2:1799436-1800329 REVERSE LENGTH=265	AT2G05070.1 (+2)	0.47	[]	39.213	20.98	12.55	32.739	32.693	17.936	57.111	24.921	32.506	1	1	1	1	1	1	1	1	1
| Symbols: LHCA4, CAB4 | light-harvesting chlorophyll-protein complex I subunit A4 | chr3:17493622-17494773 REVERSE LENGTH=251	AT3G47470.1	0.77	[]	10.764	22.887	22.249	12.277	7.265	23.6	17.133	21.806	4.0632	1	1	1	1	1	1	0.99	1	0.98
| Symbols: | Transketolase | chr3:22454004-22456824 FORWARD LENGTH=741	AT3G60750.1 (+1)	0.04	AtPNP-A high, AtPNP-A + CL high, Negative Control low	27.68	11.92	15.973	25.373	10.898	15.104	5.7111	0	0	1	1	1	1	1	1	0.99	0	0
| Symbols: GAPC, GAPC-1, GAPC1 | glyceraldehyde-3-phosphate dehydrogenase C subunit 1 | chr3:1081077-1083131 FORWARD LENGTH=338	AT3G04120.1	0.021	AtPNP-A high, AtPNP-A + CL high, Negative Control low	16.915	20.026	9.6981	19.643	12.108	7.5519	0	3.1152	0	1	1	1	1	1	1	0	0.98	0.38
| Symbols: LHCB4.1 | light harvesting complex photosystem II | chr5:209084-210243 FORWARD LENGTH=290	AT5G01530.1	0.18	[]	19.991	20.98	29.094	18.825	12.108	13.216	22.844	6.2303	12.19	1	1	1	1	1	1	1	0.98	1
| Symbols: ATPC1 | ATPase, F1 complex, gamma subunit protein | chr4:2350761-2351882 REVERSE LENGTH=373	AT4G04640.1	0.12	[]	16.915	12.397	20.537	20.462	20.584	14.16	5.7111	6.2303	16.253	1	1	1	1	1	1	0.99	1	1
| Symbols: AAC1 | ADP/ATP carrier 1 | chr3:2605706-2607030 REVERSE LENGTH=381	AT3G08580.1 (+1)	0.025	AtPNP-A high, AtPNP-A + CL high, Negative Control low	7.6889	20.503	19.396	9.8217	25.428	16.048	0	0	0	1	1	1	1	1	1	0	0	0
| Symbols: ATPB, PB | ATP synthase subunit beta | chrC:52660-54156 REVERSE LENGTH=498	ATCG00480.1	0.0083	AtPNP-A high, AtPNP-A + CL high, Negative Control low	27.68	12.874	14.262	18.825	13.319	15.104	0	0	0	1	1	1	1	1	1	0	0	0
| Symbols: LHCB4.2 | light harvesting complex photosystem II | chr3:2717717-2718665 FORWARD LENGTH=287	AT3G08940.2	0.011	AtPNP-A high, AtPNP-A + CL high, Negative Control low	19.991	18.119	21.108	15.551	12.108	9.4399	11.422	0	0	1	1	1	1	1	1	1	0	0
| Symbols: | Aldolase-type TIM barrel family protein | chr3:4821804-4823899 FORWARD LENGTH=367	AT3G14420.1 (+4)	0.00031	AtPNP-A high, AtPNP-A + CL high, Negative Control low	13.071	10.967	12.55	18.825	20.584	17.936	0	6.2303	0	1	1	1	1	1	1	0	0.98	0
| Symbols: ATCIMS, ATMETS, ATMS1 | Cobalamin-independent synthase family protein | chr5:5935771-5939195 FORWARD LENGTH=765	AT5G17920.1 (+1)	0.0049	AtPNP-A high, AtPNP-A + CL high, Negative Control low	14.609	13.827	11.98	15.551	4.8433	11.328	0	0	0	1	1	1	1	1	1	0	0.2	0
| Symbols: PSAF | photosystem I subunit F | chr1:11215011-11215939 REVERSE LENGTH=221	AT1G31330.1	0.95	[]	19.222	8.5826	7.4162	13.096	13.319	9.4399	11.422	9.3455	12.19	1	1	1	1	1	1	0.99	1	1
| Symbols: | GTP binding Elongation factor Tu family protein | chr1:2455559-2457001 FORWARD LENGTH=449	AT1G07920.1 (+5)	0.42	[]	9.2266	10.967	10.839	10.64	7.265	14.16	11.422	0	8.1265	1	1	1	1	1	1	0.92	0.7	1
| Symbols: PSBC | photosystem II reaction center protein C | chrC:33720-35141 FORWARD LENGTH=473	ATCG00280.1	0.94	[]	18.453	8.5826	11.98	13.914	6.0542	13.216	28.556	0	12.19	1	1	1	1	1	1	1	0	1
| Symbols: ATRAB8D, ATRABE1B, RABE1b | RAB GTPase homolog E1B | chr4:10990036-10991466 FORWARD LENGTH=476	AT4G20360.1	0.025	AtPNP-A high, AtPNP-A + CL high, Negative Control low	13.071	10.967	12.55	14.732	4.8433	10.384	5.7111	0	0	1	1	1	1	1	1	0.99	0	0
| Symbols: | Aldolase-type TIM barrel family protein | chr3:4818667-4820748 FORWARD LENGTH=367	AT3G14415.1 (+2)	0.00011	AtPNP-A high, AtPNP-A + CL high, Negative Control low	12.302	9.0594	9.1276	13.914	18.163	14.16	0	0	0	1	0.76	0.88	1	0.98	0.95	0	0	0
| Symbols: RBCS1A | ribulose bisphosphate carboxylase small chain 1A | chr1:25048465-25049249 REVERSE LENGTH=180	AT1G67090.1	0.62	[]	7.6889	5.2449	2.2819	6.5478	12.108	6.6079	0	15.576	12.19	1	1	1	1	1	1	0.69	1	1
| Symbols: MCCA | methylcrotonyl-CoA carboxylase alpha chain, mitochondrial / 3-methylcrotonyl-CoA carboxylase 1 (MCCA) | chr1:739715-743819 FORWARD LENGTH=734	AT1G03090.2	< 0.00010	AtPNP-A low, AtPNP-A + CL low, Negative Control high	0	0	0	0	0	0	171.33	127.72	113.77	0	0	0	0	0	0	1	1	1
| Symbols: | Ribulose bisphosphate carboxylase (small chain) family protein | chr5:15377501-15378306 REVERSE LENGTH=181	AT5G38410.1 (+2)	0.38	[]	8.4577	4.7681	2.2819	6.5478	9.6867	7.5519	0	21.806	20.316	1	1	0.93	1	1	0.98	0	0.98	0.98
| Symbols: CLPC, ATHSP93-V, HSP93-V, DCA1, CLPC1 | CLPC homologue 1 | chr5:20715710-20719800 REVERSE LENGTH=929	AT5G50920.1	0.0013	AtPNP-A high, AtPNP-A + CL high, Negative Control low	9.2266	11.443	9.6981	9.8217	4.8433	10.384	0	0	0	1	1	1	1	1	1	0	0	0
| Symbols: CaS | calcium sensing receptor | chr5:7736760-7738412 REVERSE LENGTH=387	AT5G23060.1	0.17	[]	17.684	8.5826	9.6981	13.914	2.4217	13.216	0	0	8.1265	1	1	1	1	0.98	1	0	0	0.98
| Symbols: PGK1 | phosphoglycerate kinase 1 | chr3:4061127-4063140 REVERSE LENGTH=481	AT3G12780.1	0.017	AtPNP-A high, AtPNP-A + CL high, Negative Control low	14.609	8.1058	8.5572	12.277	4.8433	5.6639	0	0	0	1	1	1	1	1	1	0	0	0
| Symbols: PTAC16 | plastid transcriptionally active 16 | chr3:17228766-17231021 FORWARD LENGTH=510	AT3G46780.1	0.003	AtPNP-A high, AtPNP-A + CL high, Negative Control low	12.302	7.1521	9.1276	10.64	6.0542	11.328	0	0	0	1	1	1	1	1	1	0	0	0
| Symbols: LOX2, ATLOX2 | lipoxygenase 2 | chr3:16525437-16529233 FORWARD LENGTH=896	AT3G45140.1	0.0064	AtPNP-A high, AtPNP-A + CL high, Negative Control low	9.2266	8.5826	6.8457	9.8217	3.6325	4.7199	0	0	0	1	1	1	1	1	1	0	0	0
| Symbols: FDH | formate dehydrogenase | chr5:4777043-4779190 FORWARD LENGTH=384	AT5G14780.1	0.034	AtPNP-A high, AtPNP-A + CL high, Negative Control low	4.6133	4.2913	5.7048	4.9108	2.4217	9.4399	0	0	0	1	1	1	1	1	1	0	0	0
| Symbols: ACT7 | actin 7 | chr5:3052809-3054220 FORWARD LENGTH=377	AT5G09810.1	0.0047	AtPNP-A high, AtPNP-A + CL high, Negative Control low	8.4577	6.6753	6.2752	9.0032	3.6325	8.4959	0	0	0	0.48	1	0.99	0.97	0.98	0.85	0	0	0
| Symbols: | ATPase, F1 complex, alpha subunit protein | chr2:3361474-3364028 FORWARD LENGTH=777	AT2G07698.1	0.00024	AtPNP-A high, AtPNP-A + CL high, Negative Control low	3.0755	6.1985	6.2752	10.64	8.4759	9.4399	0	0	0	0.96	1	1	1	1	1	0	0	0
| Symbols: PSBD | photosystem II reaction center protein D | chrC:32711-33772 FORWARD LENGTH=353	ATCG00270.1	0.77	[]	12.302	3.3377	7.4162	9.0032	3.6325	11.328	22.844	0	12.19	1	1	1	1	0.98	1	1	0	1
| Symbols: LHCA1 | photosystem I light harvesting complex gene 1 | chr3:20339706-20340922 REVERSE LENGTH=241	AT3G54890.1 (+1)	0.00053	AtPNP-A high, AtPNP-A + CL high, Negative Control low	9.2266	5.7217	6.2752	7.3662	9.6867	7.5519	0	0	0	1	1	1	1	1	1	0	0.47	0
| Symbols: ACT8 | actin 8 | chr1:18216539-18217947 FORWARD LENGTH=377	AT1G49240.1 (+1)	0.0089	AtPNP-A high, AtPNP-A + CL high, Negative Control low	9.2266	6.1985	7.4162	7.3662	2.4217	8.4959	0	0	0	1	1	1	1	0.72	1	0	0	0
| Symbols: PSBA | photosystem II reaction center protein A | chrC:383-1444 REVERSE LENGTH=353	ATCG00020.1	0.92	[]	14.609	3.3377	5.1343	11.459	3.6325	6.6079	11.422	0	16.253	1	1	1	1	1	1	1	0	1
| Symbols: ATPF | ATPase, F0 complex, subunit B/B', bacterial/chloroplast | chrC:11529-12798 REVERSE LENGTH=184	ATCG00130.1	0.00066	AtPNP-A high, AtPNP-A + CL high, Negative Control low	7.6889	4.2913	5.1343	6.5478	6.0542	5.6639	0	0	0	1	1	1	1	1	1	0	0	0
| Symbols: PSAG | photosystem I subunit G | chr1:20802874-20803356 REVERSE LENGTH=160	AT1G55670.1	0.13	[]	5.3822	1.4304	2.2819	5.7293	7.265	4.7199	5.7111	6.2303	4.0632	1	1	1	1	1	1	0.96	0.8	0.77
| Symbols: PSBB | photosystem II reaction center protein B | chrC:72371-73897 FORWARD LENGTH=508	ATCG00680.1	0.38	[]	12.302	1.4304	1.7114	13.096	2.4217	1.888	0	0	0	1	1	1	1	0.98	1	0	0	0
| Symbols: PORB | protochlorophyllide oxidoreductase B | chr4:13725648-13727107 FORWARD LENGTH=401	AT4G27440.1 (+1)	0.062	[]	6.92	3.3377	4.5638	4.9108	0	5.6639	0	0	0	1	1	1	1	0.11	1	0	0	0
| Symbols: | Mitochondrial substrate carrier family protein | chr5:6679591-6681845 REVERSE LENGTH=298	AT5G19760.1	0.029	AtPNP-A high, AtPNP-A + CL high, Negative Control low	6.92	5.7217	5.1343	6.5478	0	2.832	0	0	0	1	1	1	1	0	1	0	0	0
| Symbols: LHCB3, LHCB3*1 | light-harvesting chlorophyll B-binding protein 3 | chr5:22038424-22039383 FORWARD LENGTH=265	AT5G54270.1	0.79	[]	3.0755	3.3377	2.8524	3.2739	3.6325	2.832	11.422	3.1152	0	0.96	1	1	0.97	0.93	1	0.97	0.98	0
| Symbols: GS2, GLN2, ATGSL1 | glutamine synthetase 2 | chr5:13831220-13833239 FORWARD LENGTH=430	AT5G35630.1 (+2)	0.073	[]	1.5378	1.9072	2.8524	3.2739	9.6867	2.832	0	0	0	0.76	1	1	1	1	1	0	0	0
| Symbols: SHM1, STM, SHMT1 | serine transhydroxymethyltransferase 1 | chr4:17831891-17834742 REVERSE LENGTH=517	AT4G37930.1	0.0074	AtPNP-A low, AtPNP-A + CL high, Negative Control low	1.5378	3.3377	1.141	11.459	4.8433	7.5519	0	0	0	0.96	1	0.97	1	1	1	0	0	0
| Symbols: mtLPD1 | mitochondrial lipoamide dehydrogenase 1 | chr1:17717432-17719141 REVERSE LENGTH=507	AT1G48030.1 (+1)	0.035	AtPNP-A high, AtPNP-A + CL high, Negative Control low	5.3822	4.2913	4.5638	3.2739	0	5.6639	0	0	0	1	1	1	1	0	1	0	0	0
| Symbols: EIF4A1, RH4, TIF4A1 | eukaryotic translation initiation factor 4A1 | chr3:4592586-4594128 REVERSE LENGTH=415	AT3G13920.2 (+4)	0.016	AtPNP-A high, AtPNP-A + CL high, Negative Control low	4.6133	3.3377	3.4229	3.2739	0	2.832	0	0	0	1	1	1	1	0.57	1	0	0	0
| Symbols: MCCB | 3-methylcrotonyl-CoA carboxylase | chr4:16301298-16303949 FORWARD LENGTH=587	AT4G34030.1	0.045	AtPNP-A low, AtPNP-A + CL low, Negative Control high	0	0	0	0	0	0	5.7111	56.073	44.696	0	0	0	0	0	0	0.98	1	1
| Symbols: BOU | Mitochondrial substrate carrier family protein | chr5:18988779-18989810 REVERSE LENGTH=300	AT5G46800.1	0.11	[]	2.3067	2.8609	2.2819	4.9108	0	4.7199	0	0	0	1	1	1	1	0	1	0	0	0
| Symbols: CAC1, CAC1A, BCCP, BCCP1 | chloroplastic acetylcoenzyme A carboxylase 1 | chr5:5361098-5363020 REVERSE LENGTH=280	AT5G16390.1 (+1)	< 0.00010	AtPNP-A low, AtPNP-A + CL low, Negative Control high	0	0	0	0	0	0	34.267	34.267	48.759	0	0	0	0	0	0	1	1	1
| Symbols: PETC, PGR1 | photosynthetic electron transfer C | chr4:1440314-1441717 FORWARD LENGTH=229	AT4G03280.1 (+1)	0.13	[]	4.6133	2.384	2.2819	5.7293	0	3.7759	0	0	0	1	1	1	1	0	1	0	0	0
| Symbols: PTAC8, TMP14, PSAP, PSI-P | photosystem I P subunit | chr2:19243729-19244870 FORWARD LENGTH=174	AT2G46820.1 (+1)	0.2	[]	4.6133	1.4304	1.141	3.2739	0	3.7759	0	0	0	1	1	1	1	0	1	0	0	0
| Symbols: POR C, PORC | protochlorophyllide oxidoreductase C | chr1:907699-909245 FORWARD LENGTH=401	AT1G03630.1 (+1)	0.13	[]	5.3822	1.4304	2.8524	4.0924	0	2.832	0	0	0	1	1	1	1	0	0.98	0	0	0
| Symbols: CAT2 | catalase 2 | chr4:16700937-16703215 REVERSE LENGTH=492	AT4G35090.1	0.02	AtPNP-A low, AtPNP-A + CL high, Negative Control low	3.8444	0.95362	1.141	4.9108	2.4217	4.7199	0	0	0	1	1	1	1	1	1	0	0	0
| Symbols: | NAD(P)-binding Rossmann-fold superfamily protein | chr4:16771401-16773269 REVERSE LENGTH=395	AT4G35250.1	0.033	AtPNP-A high, AtPNP-A + CL high, Negative Control low	3.0755	4.7681	3.4229	4.0924	0	1.888	0	0	0	1	1	1	1	0	0.98	0	0	0
| Symbols: HSC70-1, HSP70-1, AT-HSC70-1, HSC70 | heat shock cognate protein 70-1 | chr5:554055-556334 REVERSE LENGTH=651	AT5G02500.1	0.034	AtPNP-A high, AtPNP-A + CL high, Negative Control low	4.6133	2.384	3.4229	3.2739	0	2.832	0	0	0	1	1	1	1	0.16	1	0	0	0
| Symbols: | Ribosomal protein S4 (RPS4A) family protein | chr2:7546598-7548138 FORWARD LENGTH=261	AT2G17360.1 (+3)	0.0029	AtPNP-A high, AtPNP-A + CL low, Negative Control low	5.3822	2.384	3.4229	0	0	0	0	0	0	1	1	1	0	0	0	0	0	0
| Symbols: | Ribosomal protein L22p/L17e family protein | chr1:25262209-25263627 FORWARD LENGTH=175	AT1G67430.1 (+1)	0.003	AtPNP-A high, AtPNP-A + CL low, Negative Control low	2.3067	3.8145	5.1343	0.81847	0	0	0	0	0	1	1	1	0.71	0	0	0	0	0
| Symbols: PHT3;1 | phosphate transporter 3;1 | chr5:4531059-4532965 REVERSE LENGTH=375	AT5G14040.1	0.16	[]	0	4.2913	2.2819	0	0	0.94399	0	0	0	0.36	1	1	0.33	0	0.75	0	0	0
| Symbols: | Rieske (2Fe-2S) domain-containing protein | chr1:26936084-26937331 FORWARD LENGTH=287	AT1G71500.1	0.024	AtPNP-A high, AtPNP-A + CL high, Negative Control low	1.5378	3.3377	4.5638	2.4554	2.4217	4.7199	0	0	0	1	1	1	1	1	1	0	0	0
| Symbols: APE2, TPT | Glucose-6-phosphate/phosphate translocator-related | chr5:18697606-18700212 FORWARD LENGTH=410	AT5G46110.1 (+3)	0.11	[]	4.6133	2.8609	1.141	3.2739	0	2.832	0	0	0	1	1	1	1	0.97	1	0	0	0
| Symbols: | Ribosomal protein S11 family protein | chr2:15169925-15171159 FORWARD LENGTH=150	AT2G36160.1	0.0014	AtPNP-A high, AtPNP-A + CL low, Negative Control low	3.0755	3.8145	3.9933	1.6369	0	1.888	0	0	0	1	1	1	0.97	0	0.98	0	0	0
| Symbols: AHA2, PMA2, HA2 | H(+)-ATPase 2 | chr4:14770820-14775920 REVERSE LENGTH=948	AT4G30190.1	0.031	AtPNP-A high, AtPNP-A + CL low, Negative Control low	0.76889	2.8609	3.4229	0	0	0.94399	0	0	0	0.65	1	1	0.99	0	0.92	0	0	0
| Symbols: LHCB4.3 | light harvesting complex photosystem II | chr2:16745884-16747190 FORWARD LENGTH=276	AT2G40100.1	0.00027	AtPNP-A high, AtPNP-A + CL high, Negative Control low	3.0755	2.384	2.8524	2.4554	3.6325	3.7759	0	0	0	0.96	1	1	0.65	0.87	0.95	0	0	0
| Symbols: | Ribosomal protein L3 family protein | chr2:17894898-17895713 FORWARD LENGTH=271	AT2G43030.1	0.00011	AtPNP-A high, AtPNP-A + CL low, Negative Control low	2.3067	2.8609	2.8524	0.81847	0	0	0	0	0	1	1	1	1	0	0	0	0	0
| Symbols: | Ribosomal protein S5 domain 2-like superfamily protein | chr5:6090253-6090693 REVERSE LENGTH=146	AT5G18380.1 (+1)	0.07	[]	1.5378	0.95362	1.7114	1.6369	0	0	0	0	0	1	1	1	1	0	0	0	0	0
| Symbols: ATRPS5B, RPS5B | ribosomal protein 5B | chr2:15647883-15649042 REVERSE LENGTH=207	AT2G37270.1 (+3)	0.016	AtPNP-A high, AtPNP-A + CL low, Negative Control low	1.5378	4.7681	2.8524	0.81847	0	0	0	0	0	1	1	1	0.94	0	0	0	0	0
| Symbols: | Thioredoxin superfamily protein | chr3:3672189-3673937 FORWARD LENGTH=266	AT3G11630.1	0.29	[]	0	2.8609	2.8524	0	4.8433	1.888	0	0	0	0.25	1	1	0	1	0.98	0	0	0
| Symbols: | Ribosomal protein L4/L1 family | chr5:657830-659526 FORWARD LENGTH=407	AT5G02870.1	0.002	AtPNP-A high, AtPNP-A + CL low, Negative Control low	1.5378	3.3377	2.2819	0	0	0	0	0	0	1	1	1	0	0	0	0	0	0
| Symbols: ATGSTF8, ATGSTF5, GST6, GSTF8 | glutathione S-transferase phi 8 | chr2:19558213-19559266 FORWARD LENGTH=263	AT2G47730.1	0.0054	AtPNP-A low, AtPNP-A + CL high, Negative Control low	0	0.47681	0	3.2739	4.8433	1.888	0	0	0	0.21	1	0.98	1	1	1	0	0	0
| Symbols: | Ribosomal protein S5 family protein | chr2:17460016-17461398 REVERSE LENGTH=285	AT2G41840.1	0.0023	AtPNP-A high, AtPNP-A + CL low, Negative Control low	3.8444	3.8145	1.7114	0	0	0	0	0	0	1	1	1	0	0	0	0	0	0
| Symbols: NPQ4, PSBS | Chlorophyll A-B binding family protein | chr1:16871768-16873194 FORWARD LENGTH=265	AT1G44575.1	0.3	[]	6.1511	0	1.7114	1.6369	0	0.94399	0	0	0	1	0	1	1	0	1	0	0	0
| Symbols: | Ribosomal protein S3Ae | chr3:1329751-1331418 FORWARD LENGTH=262	AT3G04840.1	0.001	AtPNP-A high, AtPNP-A + CL low, Negative Control low	3.0755	3.8145	4.5638	1.6369	0	0	0	0	0	1	1	1	0.97	0	0	0	0	0
| Symbols: RPL9 | ribosomal protein L9 | chr3:16386505-16387963 FORWARD LENGTH=197	AT3G44890.1	0.003	AtPNP-A high, AtPNP-A + CL low, Negative Control low	3.0755	2.8609	2.2819	1.6369	0	0	0	0	0	1	1	1	0.93	0	0	0	0	0
| Symbols: | structural constituent of ribosome | chrC:82826-83482 REVERSE LENGTH=218	ATCG00800.1	0.0041	AtPNP-A high, AtPNP-A + CL high, Negative Control low	2.3067	3.3377	2.2819	0.81847	2.4217	1.888	0	0	0	1	1	1	0.93	0.98	0.98	0	0	0
| Symbols: ATC4H, C4H, CYP73A5, REF3 | cinnamate-4-hydroxylase | chr2:12993861-12995683 REVERSE LENGTH=505	AT2G30490.1	0.0018	AtPNP-A high, AtPNP-A + CL low, Negative Control low	0.76889	1.4304	1.7114	0	0	0	0	0	0	1	1	1	0.38	0.27	0	0	0	0
| Symbols: LTA2, PLE2 | 2-oxoacid dehydrogenases acyltransferase family protein | chr3:9460632-9462585 FORWARD LENGTH=480	AT3G25860.1	< 0.00010	AtPNP-A high, AtPNP-A + CL low, Negative Control low	3.8444	3.8145	3.9933	0	0	0	0	0	0	1	1	1	0	0	0	0	0	0
| Symbols: 2-Cys Prx B, 2CPB | 2-cysteine peroxiredoxin B | chr5:1919380-1921211 FORWARD LENGTH=273	AT5G06290.1	0.44	[]	0	4.2913	2.2819	0	4.8433	0	0	0	0	0	1	0.86	0	0.9	0	0	0	0
| Symbols: ATGRP7, CCR2, GR-RBP7, GRP7 | cold, circadian rhythm, and rna binding 2 | chr2:9265477-9266316 REVERSE LENGTH=176	AT2G21660.1	0.036	AtPNP-A high, AtPNP-A + CL high, Negative Control low	3.0755	1.9072	1.141	2.4554	1.2108	3.7759	0	0	0	1	1	1	1	0.85	1	0	0	0
| Symbols: PFL, RPS18A, PFL1 | Ribosomal protein S13/S18 family | chr1:8067990-8069163 FORWARD LENGTH=152	AT1G22780.1 (+2)	0.082	[]	0	4.7681	3.9933	0	0	0	0	0	0	0	1	1	0	0	0	0	0	0
| Symbols: RPL2.1 | ribosomal protein L2 | chrC:84337-85843 REVERSE LENGTH=274	ATCG00830.1 (+1)	0.017	AtPNP-A high, AtPNP-A + CL low, Negative Control low	3.8444	1.9072	2.2819	0.81847	0	1.888	0	0	0	1	1	1	0.97	0	0.91	0	0	0
| Symbols: ATTIC110, TIC110 | translocon at the inner envelope membrane of chloroplasts 110 | chr1:2130303-2135563 REVERSE LENGTH=1016	AT1G06950.1	0.0038	AtPNP-A high, AtPNP-A + CL low, Negative Control low	3.8444	2.384	2.8524	1.6369	0	0	0	0	0	1	1	1	0.97	0	0	0	0	0
| Symbols: ATRPS13A, RPS13, PFL2, RPS13A | ribosomal protein S13A | chr4:37172-38123 FORWARD LENGTH=151	AT4G00100.1	0.0018	AtPNP-A high, AtPNP-A + CL low, Negative Control low	3.0755	3.8145	1.7114	0	0	0	0	0	0	1	1	1	0	0	0	0	0	0
| Symbols: CA2, CA18, BETA CA2 | carbonic anhydrase 2 | chr5:4758257-4762382 FORWARD LENGTH=331	AT5G14740.1 (+4)	0.27	[]	0.76889	0.47681	2.2819	0	2.4217	0.94399	0	0	0	0.85	0.99	1	0.14	1	1	0	0	0
| Symbols: | Protein of unknown function (DUF3411) | chr5:4044950-4047290 REVERSE LENGTH=386	AT5G12470.1	0.082	[]	0	2.8609	3.4229	0	0	0	0	0	0	0	1	1	0	0	0	0	0	0
| Symbols: OEP16, ATOEP16-L, ATOEP16-1, OEP16-1 | outer plastid envelope protein 16-1 | chr2:12414423-12415459 REVERSE LENGTH=148	AT2G28900.1	0.26	[]	2.3067	0	1.141	1.6369	0	1.888	0	0	0	1	0	1	1	0	1	0	0	0
| Symbols: RPS15A | ribosomal protein S15A | chr1:2408413-2409065 REVERSE LENGTH=130	AT1G07770.1 (+2)	0.0078	AtPNP-A high, AtPNP-A + CL low, Negative Control low	2.3067	1.9072	2.2819	1.6369	0	0	0	0	0	1	1	1	0.92	0	0	0	0	0
| Symbols: ATPE | ATP synthase epsilon chain | chrC:52265-52663 REVERSE LENGTH=132	ATCG00470.1	0.18	[]	4.6133	3.8145	0	2.4554	0	0	0	0	0	1	1	0	1	0	0	0	0	0
| Symbols: | Ribosomal protein S3 family protein | chr2:13450384-13451669 FORWARD LENGTH=250	AT2G31610.1	0.0022	AtPNP-A high, AtPNP-A + CL low, Negative Control low	1.5378	2.384	3.4229	0	0	0	0	0	0	0.75	1	1	0	0	0	0	0	0
| Symbols: ATPI | ATPase, F0 complex, subunit A protein | chrC:14021-14770 REVERSE LENGTH=249	ATCG00150.1	0.046	AtPNP-A high, AtPNP-A + CL high, Negative Control low	1.5378	0.95362	1.7114	1.6369	0	0.94399	0	0	0	1	1	0.73	1	0	0.99	0	0	0
| Symbols: | Ribosomal protein L30/L7 family protein | chr2:132943-134264 REVERSE LENGTH=242	AT2G01250.1	0.017	AtPNP-A high, AtPNP-A + CL low, Negative Control low	0.76889	2.8609	1.7114	0	0	0	0	0	0	0.7	1	1	0	0	0	0	0	0
| Symbols: | Translation protein SH3-like family protein | chr5:22183046-22184403 FORWARD LENGTH=198	AT5G54600.1	0.09	[]	0	2.8609	3.9933	0	0	0	0	0	0	0	1	1	0	0	0	0	0	0
| Symbols: ATPD | ATP synthase delta-subunit gene | chr4:6100799-6101503 FORWARD LENGTH=234	AT4G09650.1	0.15	[]	3.0755	0.95362	1.7114	3.2739	0	1.888	0	0	0	1	0.96	1	1	0	0.98	0	0	0
| Symbols: DCT, DIT2.1 | dicarboxylate transport 2.1 | chr5:25714495-25716642 REVERSE LENGTH=563	AT5G64290.1	0.12	[]	1.5378	1.9072	1.141	1.6369	0	2.832	0	0	0	0.96	1	1	0.97	0	1	0	0	0
| Symbols: | ATPase, F0 complex, subunit B/B', bacterial/chloroplast | chr4:15573859-15574586 REVERSE LENGTH=219	AT4G32260.1	0.19	[]	2.3067	0.95362	0.57048	0.81847	0	1.888	0	0	0	1	1	0.61	1	0	0.94	0	0	0
| Symbols: CRD1, CHL27, ACSF | dicarboxylate diiron protein, putative (Crd1) | chr3:21076594-21078269 FORWARD LENGTH=409	AT3G56940.1	< 0.00010	AtPNP-A high, AtPNP-A + CL low, Negative Control low	2.3067	2.8609	2.2819	0	0	0	0	0	0	1	1	1	0	0	0.45	0	0	0
| Symbols: EMB3010, RPS6B | Ribosomal protein S6e | chr5:3258734-3260142 REVERSE LENGTH=249	AT5G10360.1	0.017	AtPNP-A high, AtPNP-A + CL low, Negative Control low	0.76889	2.8609	1.7114	0	0	0	0	0	0	0.82	1	1	0	0	0	0	0	0
| Symbols: RPS1, ARRPS1 | ribosomal protein S1 | chr5:11619262-11621223 REVERSE LENGTH=416	AT5G30510.1	0.067	[]	0.76889	2.384	3.4229	1.6369	0	0	0	0	0	0.96	1	1	0.97	0	0	0	0	0
| Symbols: | Ribosomal protein S4 | chr5:4935124-4936334 REVERSE LENGTH=198	AT5G15200.1	0.57	[]	2.3067	0	0.57048	0	0	0	0	0	4.0632	1	0.99	1	0	0	0	0	0	0.77
| Symbols: LHCA2 | photosystem I light harvesting complex gene 2 | chr3:22745736-22747032 FORWARD LENGTH=257	AT3G61470.1	0.23	[]	0	4.7681	1.141	0	0	0	0	0	0	0	1	0.91	0	0	0	0	0	0
| Symbols: | Ribosomal protein S8e family protein | chr5:6851695-6853012 REVERSE LENGTH=222	AT5G20290.1	0.093	[]	0	3.3377	2.2819	0	0	0	0	0	0	0	1	1	0	0	0	0	0	0
| Symbols: CRB, CSP41B, HIP1.3 | chloroplast RNA binding | chr1:3015473-3018035 FORWARD LENGTH=378	AT1G09340.1	0.18	[]	0	3.3377	1.141	0	0	0	0	0	0	0	1	1	0	0	0	0	0	0
| Symbols: | Ribosomal protein S19e family protein | chr3:364138-365161 REVERSE LENGTH=143	AT3G02080.1	0.2	[]	0	1.9072	0.57048	0	0	0	0	0	0	0	1	0.99	0	0	0	0	0	0
| Symbols: | FUNCTIONS IN: molecular_function unknown; INVOLVED IN: biological_process unknown; LOCATED IN: chloroplast outer membrane, thylakoid, chloroplast thylakoid membrane, chloroplast, chloroplast envelope; EXPRESSED IN: 21 plant structures; EXPRESSED DURING: 13 growth stages; BEST Arabidopsis thaliana protein match is: outer envelope membrane protein 7 (TAIR:AT3G52420.1); Has 26 Blast hit…	AT3G63160.1	0.25	[]	1.5378	0	0.57048	1.6369	0	3.7759	0	0	0	0.96	0	1	0.97	0	1	0	0	0
| Symbols: LOS1 | Ribosomal protein S5/Elongation factor G/III/V family protein | chr1:20968245-20971077 REVERSE LENGTH=843	AT1G56070.1	0.011	AtPNP-A high, AtPNP-A + CL low, Negative Control low	1.5378	0.95362	1.7114	0	0	0.94399	0	0	0	1	0.72	1	0	0	0.9	0	0	0
| Symbols: | 6-phosphogluconate dehydrogenase family protein | chr3:482498-483958 FORWARD LENGTH=486	AT3G02360.1 (+1)	0.0032	AtPNP-A high, AtPNP-A + CL low, Negative Control low	0.76889	1.9072	1.7114	0	0	0	0	0	0	0.96	1	1	0	0	0	0	0	0
| Symbols: | 3-oxo-5-alpha-steroid 4-dehydrogenase family protein | chr5:5227982-5229012 FORWARD LENGTH=268	AT5G16010.1	0.09	[]	0	2.384	1.7114	0	0	0	0	0	0	0	1	1	0.55	0	0	0	0	0
| Symbols: APS1 | ATP sulfurylase 1 | chr3:8112837-8114734 FORWARD LENGTH=463	AT3G22890.1	0.084	[]	0	1.4304	1.141	0	0	0	0	0	0	0	1	1	0	0	0	0	0	0
| Symbols: UBQ12 | ubiquitin 12 | chr1:20549533-20550225 FORWARD LENGTH=230	AT1G55060.1	0.15	[]	1.5378	0	0	0.81847	1.2108	0.94399	0	0	0	1	0.81	0.56	0.8	0.78	0.81	0	0	0
| Symbols: APE1 | acclimation of photosynthesis to environment | chr5:15473285-15475497 REVERSE LENGTH=286	AT5G38660.1 (+1)	0.16	[]	0	1.9072	1.7114	0	0	0.94399	0	0	0	0	1	1	0	0	0.98	0	0	0
| Symbols: | Ribosomal protein L18e/L15 superfamily protein | chr5:9873169-9874297 FORWARD LENGTH=187	AT5G27850.1	0.00041	AtPNP-A high, AtPNP-A + CL low, Negative Control low	1.5378	0.95362	1.7114	0	0	0	0	0	0	0.96	1	1	0	0	0	0	0	0
| Symbols: | Ribosomal protein L6 family | chr1:12010986-12012223 FORWARD LENGTH=194	AT1G33120.1 (+1)	0.12	[]	1.5378	2.8609	0	0	0	0	0	0	0	0.83	1	0.19	0	0	0	0	0	0
| Symbols: RPS7.1, RPS7 | Ribosomal protein S7p/S5e family protein | chrC:97478-97945 REVERSE LENGTH=155	ATCG00900.1 (+1)	0.084	[]	0	1.4304	1.141	0	0	0	0	0	0	0	1	1	0	0	0	0	0	0
| Symbols: PEN3, PDR8, ATPDR8, ABCG36, ATABCG36 | ABC-2 and Plant PDR ABC-type transporter family protein | chr1:22034661-22039844 FORWARD LENGTH=1469	AT1G59870.1	0.1	[]	0	1.9072	1.141	0	0	0	0	0	0	0	1	0.86	0	0	0	0	0	0
| Symbols: | Ribosomal protein L14p/L23e family protein | chr1:1216110-1217257 FORWARD LENGTH=140	AT1G04480.1 (+3)	< 0.00010	AtPNP-A high, AtPNP-A + CL low, Negative Control low	0.76889	0.95362	1.141	0	0	0	0	0	0	0.95	1	0.99	0	0	0	0	0	0
| Symbols: | Zinc-binding ribosomal protein family protein | chr2:18831243-18831999 FORWARD LENGTH=84	AT2G45710.1 (+1)	0.082	[]	0	1.9072	2.2819	0	0	0	0	0	0	0	1	1	0	0	0	0	0	0
| Symbols: | biotin/lipoyl attachment domain-containing protein | chr3:20826852-20829007 FORWARD LENGTH=281	AT3G56130.1	0.12	[]	0	0	0	0	0	0	0	6.2303	12.19	0	0	0	0	0	0	0	1	1
| Symbols: VHA-A | vacuolar ATP synthase subunit A | chr1:29660463-29664575 FORWARD LENGTH=623	AT1G78900.1 (+1)	0.44	[]	3.0755	0	0.57048	1.6369	0	0	0	0	0	1	0.5	0.97	0.97	0	0	0	0	0
| Symbols: RPS4 | chloroplast ribosomal protein S4 | chrC:45223-45828 REVERSE LENGTH=201	ATCG00380.1	0.039	AtPNP-A high, AtPNP-A + CL low, Negative Control low	2.3067	0.95362	0.57048	0	0	0	0	0	0	1	1	0.73	0	0	0	0	0	0
| Symbols: RPS11 | ribosomal protein S11 | chrC:78960-79376 REVERSE LENGTH=138	ATCG00750.1	0.083	[]	0.76889	0.95362	0	0	0	0	0	0	0	0.9	1	0.45	0	0	0	0	0	0
| Symbols: | Ribosomal protein L1p/L10e family | chr3:23444269-23446020 FORWARD LENGTH=346	AT3G63490.1 (+1)	0.09	[]	0	2.384	1.7114	0	0	0	0	0	0	0	1	1	0	0	0	0	0	0
| Symbols: RPS15 | cytosolic ribosomal protein S15 | chr1:1141852-1142960 REVERSE LENGTH=152	AT1G04270.1 (+1)	0.084	[]	0	1.4304	1.141	0	0	0	0	0	0	0	1	1	0	0	0	0	0	0
| Symbols: RPL23AB | ribosomal protein L23AB | chr3:20500667-20501519 FORWARD LENGTH=154	AT3G55280.1 (+4)	0.084	[]	0	1.4304	1.141	0	0	0	0	0	0	0	1	1	0	0	0	0	0	0
| Symbols: MAT3 | methionine adenosyltransferase 3 | chr2:15479721-15480893 REVERSE LENGTH=390	AT2G36880.1 (+1)	0.11	[]	0	0.95362	1.7114	0	0	0	0	0	0	0	1	1	0	0	0	0	0	0
| Symbols: | Ribosomal L28e protein family | chr2:8511752-8512995 FORWARD LENGTH=143	AT2G19730.1 (+2)	0.16	[]	0	1.4304	0.57048	0	0	0	0	0	0	0	1	0.99	0	0	0	0	0	0
| Symbols: EMB3003 | 2-oxoacid dehydrogenases acyltransferase family protein | chr1:12588027-12590084 REVERSE LENGTH=465	AT1G34430.1	0.13	[]	3.8444	0.95362	0.57048	0	0	0	0	0	0	1	0.37	0.09	0	0	0	0	0	0
| Symbols: RPL4 | ribosomal protein L4 | chr1:2249190-2250189 FORWARD LENGTH=282	AT1G07320.1 (+3)	0.42	[]	0	0.95362	0	0	0	0	0	0	0	0	1	0.86	0	0	0	0	0	0
| Symbols: PMDH2 | peroxisomal NAD-malate dehydrogenase 2 | chr5:2993645-2995551 REVERSE LENGTH=354	AT5G09660.1 (+1)	0.48	[]	2.3067	0	0	1.6369	0	0.94399	0	0	0	1	0	0	0.97	0	0.94	0	0	0
| Symbols: | oxidoreductases, acting on the aldehyde or oxo group of donors, NAD or NADP as acceptor;copper ion binding | chr2:8613168-8615649 FORWARD LENGTH=401	AT2G19940.1 (+1)	0.34	[]	0	0.95362	0.57048	0.81847	0	0	0	0	0	0	1	0.88	0.82	0	0	0	0	0
| Symbols: GSA2 | glutamate-1-semialdehyde 2,1-aminomutase 2 | chr3:18049697-18051550 FORWARD LENGTH=472	AT3G48730.1 (+1)	0.082	[]	0	0.95362	1.141	0	0	0	0	0	0	0	0.91	1	0.41	0	0	0	0	0
| Symbols: | copper ion binding | chr2:11820056-11820867 REVERSE LENGTH=113	AT2G27730.1	0.52	[]	0	0	1.141	0	0	3.7759	0	0	0	0	0	1	0	0	1	0	0	0
| Symbols: | Ribosomal protein L6 family protein | chr1:27847256-27848680 REVERSE LENGTH=233	AT1G74050.1 (+1)	0.084	[]	0	1.4304	1.141	0	0	0	0	0	0	0	1	1	0	0	0	0	0	0
| Symbols: PSAT | phosphoserine aminotransferase | chr4:16904205-16905497 FORWARD LENGTH=430	AT4G35630.1	0.25	[]	2.3067	0.47681	0	0	0	0	0	0	0	1	0.96	0	0	0	0	0	0	0
| Symbols: VAR2, FTSH2 | FtsH extracellular protease family | chr2:13174692-13177064 FORWARD LENGTH=695	AT2G30950.1	0.25	[]	2.3067	0.47681	0	0	0	0	0	0	0	1	0.83	0	0	0	0	0	0	0
| Symbols: | Ribosomal protein S25 family protein | chr4:18257464-18258464 FORWARD LENGTH=108	AT4G39200.1 (+1)	0.1	[]	0	0.95362	0.57048	0	0	0	0	0	0	0	1	0.75	0	0	0	0	0	0
